# Supplementary material for: “They treat us equally, they guide us”: peer navigation for HIV care linkage in men who have sex with men and transgender women in Lima, Peru
Source: Rev Peru Med Exp Salud Publica. 2024 Jun 13;41(2):105–13. doi: 10.17843/rpmesp.2024.412.13198 (PMC11300691; doi:10.17843/rpmesp.2024.412.13198)
Supplement: Supplementary material. — Available in the electronic version of the RPMESP. [file rpmesp-41-02-13198-s001.xlsx]

## Sheet: Reporte12-31
QCAZ Nemónico	Número Campo	Familia	Género	Especie	taxaCuestion	Sexo	Estadio	SVL	Colectores	Fecha colección	Información Ecológica	País	Provincia	Cantón	Parroquia	Localidad	Localidad Verbatim	Fuente Coordenadas	Tipo Georeferenciacion	errorMaximaDistancia	obsGeoreferenciacion	Latitud	Longitud	UTME	UTMN	Zona	datum	Altitud mínima	Altitud máxima	Observaciones localidad
QCAZ 30980	CP4056	Centrolenidae	Nymphargus	siren		Macho	ND			15/03/2000		Ecuador	Napo	Desconocido	Desconocido	Río Salado, orilla este	ECUADOR: Napo: Rìo Salado (Orilla Este).	Indeterminada	Desconocido		Georeferenciación en base a coordenada de localidad "Río Salado". Coordenadas provenientes de Base de Datos de Museo QCAZ. Revisión en ArcGis.	-0.199216	-77.6978				Desconocido
QCAZ 19764		Craugastoridae	Craugastor	longirostris		ND	ND			25/08/2001		Ecuador	Esmeraldas	Desconocido	Desconocido	Durango, Río San José	ECUADOR: Esmeraldas: Durango, río San José.	Georeferenciación	Georeferenciación en carta topográfica. Escala 1:50.000	0.207	Se georeferenció en línea recta al norte de Durango hasta el Río San José.	1.05403	-78.625				WGS 84
QCAZ 65405	SC55975	Craugastoridae	Craugastor	longirostris		Desconocido	Desconocido		Eloy Nusirquia, Diego Paucar, Estefany Guerra, Diego Quirola	17/10/2016	Sobre piedra en el suelo, ladera de quebrada cerca de cascada grande.	Ecuador	Esmeraldas	Eloy Alfaro	Telembí	Reserva Tesoro Escondido. Río Camarón	Ecuador. Provincia: Esmeraldas. Catón: Eloy Alfaro. Parroquia: Telembí. Localidad: Reserva Tesoro Escondido. Río Camarón. Coordenadas: 0,54515; -79,13771; 217m.	GPS	Desconocido			0.54515	-79.1377				WGS 84	217	217
QCAZ 65432	SC55911	Craugastoridae	Craugastor	longirostris		Desconocido	Desconocido		Eloy Nusirquia, Diego Paucar, Estefany Guerra, Diego Quirola	16/10/2016	En ladera de quebrada de bosque. Quebrada con riachuelo, zona de bosque.	Ecuador	Esmeraldas	Eloy Alfaro	Telembí	Reserva Tesoro Escondido. Cabaña principal de la Rerserva	Ecuador. Provincia: Esmeraldas. Catón: Eloy Alfaro. Parroquia: Telembí. Localidad: Reserva Tesoro Escondido. Cabaña principal de la Rerserva. Coordenadas: 0,5445; -79,14367; 225m.	GPS	Desconocido			0.5445	-79.1437				WGS 84	225	255
QCAZ 24448	SC3460	Hylidae	Osteocephalus	buckleyi		ND	ND			18/04/2001	En zona pantanosa, en vegetación.	Ecuador	Napo	Desconocido	Desconocido	Comunidad Cando A 1 hora de Tena	ECUADOR: Napo: Comunidad Cando. A 1 hora de Tena. Altitud: 700msnm - Información Ecológica: En zona pantanosa, en vegetación.	Indeterminada	Desconocido		Coordenadas provenientes de Base de Datos de Museo QCAZ. Revisión en ArcGis	-1.067	-77.9331				Desconocido	700	700
QCAZ 41125	SC27606	Strabomantidae	Niceforonia	nigrovittata		ND	ND		Raúl E. Ruiz	22/03/2009	colectado en hojarasca del suelo	Ecuador	Napo	Archidona	Cotundo	Río Pucuno, sendero Pacto Sumaco-Volcán Sumaco, a 3 km del refugio El Mirador camino al Volcán	Provincia: Napo, Cantón: Archidona, Parroquia: Cotundo, Poblado: Pacto Sumaco, Localidad: Camino PactoSumaco-Volcán Sumaco, cabaña el mirador, 3 km entre cabaña el mirador vía al volcán en el Río Pucuno	Georeferenciación	Georeferenciación en carta topográfica. Escala 1:50.000	0.01569	Coordenadas provenientes de la Base de Datos georeferenciada en laboratorio.	-0.633915	-77.5923				WGS 84
QCAZ 45959	SC29531	Strabomantidae	Niceforonia	nigrovittata		ND	Adulto		Silvia Aldás	24/10/2009	Colectado entre hojarasca	Ecuador	Pastaza	Mera	Desconocido	Río Challuwa Yacu, Reserva Privada Ankaku, Zona de amortiguamiento del Parque Nacional Llanganates	Pastaza, Mera, Santa Clara vía Puyo-Tena, Comunidad San Rafael-Chonta Yaku, Río: Challuwa Yacu, Reserva Comunitaria: Ankaku-Zona de amortiguamiento Parque Nacional LLanganates, altitud: 2300	Indeterminada	Desconocido		En base a coordenada de localidad citada. Coordenadas provenientes de Base de Datos de Museo QCAZ. Revisión en ArcGis.	-1.27924	-78.0779				Desconocido	2300	2300	Pueblo más cercano Santa Clara, vía Puyo-Tena
QCAZ 40400	SC21106	Strabomantidae	Pristimantis	actites		ND	ND		Fernando Ayala	12/09/2007	Sobre hoja	Ecuador	Cotopaxi	Desconocido	Desconocido	A 18,2 km de Quillotuña, vía Pucayacu	Prov: Cotopaxi, cantón Sigchos, a 18,2 km de Quillotuña, vía Sigchos-Pucayacu, S00º39,805´, W078º59,756´, 1420 m	Indeterminada	Desconocido			-0.678432	-79.0156				Desconocido	1420	1420
MECN6576	QCAZ 60016	Strabomantidae	Pristimantis	afrox	sp. nov.	Desconocido	Desconocido					Ecuador	Carchi	Tulcán	Tobar Donoso	Tobar Donoso	Prov. Carchi, Tobar Donoso	Georeferenciación	Desconocido		Georeferenciado con QCAZA26206 por Fernando Ayala (Soledad E) el 8/10/2015..	1.16439	-78.5071				Desconocido			.
MECN6579	QCAZ 60017	Strabomantidae	Pristimantis	afrox	sp. nov.	Desconocido	Desconocido					Ecuador	Carchi	Tulcán	Tobar Donoso	Tobar Donoso	Prov. Carchi, Tobar Donoso	Georeferenciación	Desconocido		Georeferenciado con QCAZA26206 por Fernando Ayala (Soledad E) el 8/10/2015..	1.16439	-78.5071				Desconocido			.
QCAZ 65464	SC56138	Strabomantidae	Pristimantis	chocoensis	sp. nov.	Macho	Subadulto	26.58	Eloy Nusirquia, Diego Paucar, Estefany Guerra, Diego Quirola	20/10/2016	Sobre helecho a 30 cm del suelo, en bosque.	Ecuador	Esmeraldas	Eloy Alfaro	Telembí	Reserva Tesoro Escondido. "Cordillera" a lo largo de ceja de montaña	Ecuador. Provincia: Esmeraldas. Catón: Eloy Alfaro. Parroquia: Telembí. Localidad: Reserva Tesoro Escondido. "Cordillera" a lo largo de ceja de montaña. Coordenadas: 0,5355; -79,14982; 433m.	GPS	Desconocido			0.5355	-79.1498				WGS 84	433	433
QCAZ 65555	SC56070	Strabomantidae	Pristimantis	chocoensis	sp. nov.	Macho	Adulto	47.18	Eloy Nusirquia, Diego Paucar, Estefany Guerra, Diego Quirola	19/10/2016	Sobre hojarasca. Activo.	Ecuador	Esmeraldas	Eloy Alfaro	Telembí	Reserva Tesoro Escondido. Recorrido por sendero "A" en bosque desde puente del río Gualpí hasta casa de la Reserva	Ecuador. Provincia: Esmeraldas. Catón: Eloy Alfaro. Parroquia: Telembí. Localidad: Reserva Tesoro Escondido. Recorrido por sendero "A" en bosque desde puente del río Gualpí hasta casa de la Reserva. Coordenadas: 0,53846; -79,1439; 385m.	GPS	Desconocido			0.53846	-79.1439				WGS 84	385	385
QCAZ 32120	SC11938	Strabomantidae	Pristimantis	cisneros	sp. nov.	ND	Adulto			25/05/2006	Sobre hoja a 80cm del suelo aprox.	Ecuador	Esmeraldas	Desconocido	Desconocido	San Francisco, 2.2km E, Vía Durango	ECUADOR: San Francisco, 2.2km Este, Vía a Durango -77msnm N 01º05.151 W 78º41.145 Información Ecológica: Sobre hoja a 80cm del suelo aprox.	Indeterminada	Desconocido		La coordenada se encuentra cerca del centro poblado San Francisco en la carretera a Durango.	1.08585	-78.6857				Desconocido	77	77
QCAZ 45432		Strabomantidae	Pristimantis	cisneros	sp. nov.	ND	ND		Santiago García	03/10/2009	Colectados en la quebrada	Ecuador	Esmeraldas	San Lorenzo	Desconocido	Durango	Pichincha: Esmeraldas, Cantón: San Lorenzo, Poblado: Durango, Localidad: Río Durango y afluentes, Altitud: 243, Coordenadas: S 01,04186, W 78,62405	Coordenadas Modificadas	Desconocido		Se modificaron las coordenadas eliminando el signo negativo de la latitud.	1.04186	-78.624				Desconocido	243	243	Temperatura del agua 23ºC
QCAZ 65528	SC56054	Strabomantidae	Pristimantis	cisneros	sp. nov.	Desconocido	Juvenil	16.09	Eloy Nusirquia, Diego Paucar, Estefany Guerra, Diego Quirola	19/10/2016	Sobre hoja de epifita a 2 m del suelo, al borde en margen de río.	Ecuador	Esmeraldas	Eloy Alfaro	Telembí	Reserva Tesoro Escondido. Río Gualpí	Ecuador. Provincia: Esmeraldas. Catón: Eloy Alfaro. Parroquia: Telembí. Localidad: Reserva Tesoro Escondido. Río Gualpí. Coordenadas: 0,53192; -79,14645; 252m.	GPS	Desconocido			0.53192	-79.1465				WGS 84	252	248
QCAZ 65533	SC56350	Strabomantidae	Pristimantis	cisneros	sp. nov.	Desconocido	Juvenil	20.26	Eloy Nusirquia, Diego Paucar, Estefany Guerra, Diego Quirola	26/10/2016	Sobre hoja a 40 cm del suelo.	Ecuador	Esmeraldas	Eloy Alfaro	Telembí	Reserva Tesoro Escondido. Sendero "A", recorrido desde "cabina telefónica" hasta campamento	Ecuador. Provincia: Esmeraldas. Catón: Eloy Alfaro. Parroquia: Telembí. Localidad: Reserva Tesoro Escondido. Sendero "A", recorrido desde "cabina telefónica" hasta campamento. Coordenadas: 0,50355; -79,14416; 417m.	GPS	Desconocido			0.50355	-79.1441				WGS 84	417	417
QCAZ 65554	SC56062	Strabomantidae	Pristimantis	cisneros	sp. nov.	Hembra	Adulto	49.33	Eloy Nusirquia, Diego Paucar, Estefany Guerra, Diego Quirola	19/10/2016	Sobre hoja a 80 cm de suelo, a 7 m de margen de río. Huevos en el abdomen.	Ecuador	Esmeraldas	Eloy Alfaro	Telembí	Reserva Tesoro Escondido. Río Gualpí	Ecuador. Provincia: Esmeraldas. Catón: Eloy Alfaro. Parroquia: Telembí. Localidad: Reserva Tesoro Escondido. Río Gualpí. Coordenadas: 0,5316; -79,14626; 256m.	GPS	Desconocido			0.5316	-79.1462				WGS 84	256	256
QCAZ 65576	SC56198	Strabomantidae	Pristimantis	colomai		Desconocido	Juvenil		Eloy Nusirquia, Diego Paucar, Estefany Guerra, Diego Quirola	24/10/2016	Sobre hoja a 50 cm del suelo .	Ecuador	Esmeraldas	Eloy Alfaro	Telembí	Reserva Tesoro Escondido. Alrededor de campamento, sendero "A", hasta cima de la montaña	Ecuador. Provincia: Esmeraldas. Catón: Eloy Alfaro. Parroquia: Telembí. Localidad: Reserva Tesoro Escondido. Alrededor de campamento, sendero "A", hasta cima de la montaña. Coordenadas: 0,49355; -79,13585; 686m.	GPS	Desconocido			0.49355	-79.1359				WGS 84	686	686
QCAZ 56519	SC42067	Strabomantidae	Pristimantis	illotus		Desconocido	Desconocido		Giovanna Romero	24/08/2013	Hojarasca, junto a sendero, bosque de tierra firme secundario.	Ecuador	Pichincha	Desconocido	Desconocido	Mindo, Sachatamia Lodge	Sachatamia	Georeferenciación	Desconocido		Georeferenciado con QCAZA47036 por Fernando Ayala (Soledad E) el 12/10/2015..	-0.026388	-78.7594				Desconocido			.
QCAZ 19905	SC3343	Strabomantidae	Pristimantis	Indeterminado	sp.	ND	ND			27/12/2001	Bajo troncos	Ecuador	Azuay	Desconocido	Desconocido	Hierba Mala	ECUADOR: Azuay: Hierba Mala, Hierba Mala. Altitud: 2427msnm - Latitud: -2,7715999999999998415 Longitud: -79,442199999999999704 Información Ecológica: Bajo troncos	Indeterminada	Desconocido		Se ubica a 5,7 km S (lineal) de Hierba Buena.	-2.7716	-79.4422				Desconocido	2427	2427
QCAZ 26586		Strabomantidae	Pristimantis	Indeterminado	sp.	ND	ND		Ítalo Tapia, Catherine Graham.	05/06/2003		Ecuador	Carchi	Desconocido	Desconocido	Vía Maldonado-Tulcán, km 24	ECUADOR: Carchi: 24 Km de Maldonado-vía a Tulcán. Altitud: 2664msnm - Latitud: ,82316000000000000281 Longitud: -78,025379999999998404	Indeterminada	Desconocido			0.82316	-78.0254				Desconocido	2664	2664
QCAZ 40065	SC27480	Strabomantidae	Pristimantis	Indeterminado	sp.	ND	ND		Silvia Aldás	02/03/2009	Cantando al margen de bosque con pendiente de 60%	Ecuador	Carchi	Desconocido	Desconocido	El Goatal, Morán, Escuela de Morán 500 m desde escuela vía La Cortadera por camino de herradura	Espejo,El Gualtal, Morán	Indeterminada	Desconocido			0.77294	-78.056				Desconocido	2825	2825
QCAZ 46702	SC32690	Strabomantidae	Pristimantis	Indeterminado	sp.	ND	ND		Samael D. Padilla	20/12/2009	Colectados sobre rama de 1,5 m del suelo a 5 m del margen de arroyo en terreno con inclinación del 80% en bosque nativo	Ecuador	Sucumbíos	Desconocido	Desconocido	Vía Santa Bárbara-La Bonita, 3 km siguiendo el camino a pie que sube la cordillera a derecha de la carretera	Sucumbíos, 3 km de Santa Bárbara hacia La Bonita siguiendo el camino a pie que sube la cordillera a derecha de la carretera, coordenadas: 00,63286, -77,52315, 2826	Indeterminada	Desconocido			0.63286	-77.5232				Desconocido	2826	2826
QCAZ 49634		Strabomantidae	Pristimantis	kuri		ND	ND		Eduardo Toral	15/10/2010	En hojarasca	Ecuador	Guayas	Desconocido	Desconocido	Río Tamarindo, del puente del Río Tamarindo en la carretera que va a Naranjal-Cuenca unos 500 m hacia arriba al margen derecho del río	Azuay, Cuenca, Molleturo, Río Tamarindo, del puente del Río Tamarindo en la carretera que va a Naranjal-Cuenca unos 500 m hacia arriba al margen derecho del río, coordenadas : S 02,63368, W 79,46125, altitud: 520	GPS	Desconocido		Junto a Río Patucay	-2.63368	-79.4613				Desconocido	520	520	Se cambia provincia original (Azuay) porque coordenadas caen en Guayas (Nadia Páez 14/06/2017).
QCAZ 13038		Strabomantidae	Pristimantis	labiosus		ND	ND			20/04/1999	Entre la hojarasca al borde de un riachuelo, en el día.	Ecuador	Santo Domingo de los Tsáchilas	La Concordia	La Concordia	A 3 km de La Concordia en la vía a Calacalí	ECUADOR: Pichincha: A 3 Km de La Concordia en la vía a Calacalí. Información Ecológica: Entre la hojarasca al borde de un riachuelo, en el día.	Georeferenciación	Georeferenciación en carta topográfica. Escala 1:50.000	0.207	Con los datos de la descripción se verificaron las coordenadas con ayuda del software Google Earth Pro, como resultado se obtuvo el punto emplazado justo en la zona descrita, los cambios se realizaron en provincia, cantón y parroquia. (Carlos Zambrano. 5/11/2018)	0.035	-79.405				WGS 84
QCAZ 13054	CP1838	Strabomantidae	Pristimantis	labiosus		ND	ND		Alexandra Quiguango, Luis Coloma	31/10/1998	Aproximadamente a 80 cm del suelo, a orillas del riachuelo	Ecuador	Santo Domingo de los Tsáchilas	Desconocido	Desconocido	Alluriquín-La Florida	ECUADOR: Santo Domingo de los Tsáchilas: Alluriquín-La Florida. Información Ecológica: Aprox. a 80cm del suelo, a las 22:40h, a orillas del riachuelo.	Georeferenciación	Georeferenciación en carta topográfica. Escala 1:50.000	0.1569		-0.277793	-79.0182				WGS 84
QCAZ 15319		Strabomantidae	Pristimantis	labiosus		ND	ND			18/05/2001	A 80 cm del suelo. Clima 18 de mayo: lluvia la mayor parte de la tarde. Un poco de lluvia en las primeras horas de la noche.	Ecuador	Santo Domingo de los Tsáchilas	Desconocido	Desconocido	Vía Toachi-Chiriboga a 30 minutos de Las Palmas	ECUADOR: Pichincha: Vía Toachi-Chiriboga a 30 minutos de Las Palmas. Latitud: -,30349999999999999201 Longitud: -78,869222222222205687 Información Ecológica: A 80 cm del suelo. Clima 18 de mayo: lluvia la mayor parte de la tarde. Un poco de lluvia en las primeras horas de la noche.	Indeterminada	Desconocido			-0.303499	-78.8692				Desconocido
QCAZ 45998	SC30075	Strabomantidae	Pristimantis	labiosus		ND	ND		Luis Coloma	31/10/2009	Sobre hoja a 25 cm del suelo	Ecuador	Imbabura	Desconocido	Desconocido	Zona de amortiguamiento de la Reserva Cotacachi-Cayapas, cercanía al Río Aguas Verdes	Salida al noroccidente /Provincia Imbabura. Colecciones en un área de bosque natural con algunos parches de potreros y zonas intervenidas en la zona de amortiguamiento de la Reserva Cotacachi-Cayapas, finca de Agustín Meza, N00,33101º, W78,93152º, 669 m. En esta última hicimos recolecciones en la noche junto al Río Aguas Verdes, el cual tiene unos 8 m de diámetro	Indeterminada	Desconocido			0.33101	-78.9315				Desconocido	669	670
QCAZ 65531	SC56345	Strabomantidae	Pristimantis	labiosus		Desconocido	Desconocido		Eloy Nusirquia, Diego Paucar, Estefany Guerra, Diego Quirola	26/10/2016	En hoja a 1 m del suelo.	Ecuador	Esmeraldas	Eloy Alfaro	Telembí	Reserva Tesoro Escondido. Sendero "A", recorrido desde "cabina telefónica" hasta campamento	Ecuador. Provincia: Esmeraldas. Catón: Eloy Alfaro. Parroquia: Telembí. Localidad: Reserva Tesoro Escondido. Sendero "A", recorrido desde "cabina telefónica" hasta campamento. Coordenadas: 0,50214; -79,14369; 441m.	GPS	Desconocido			0.50214	-79.1437				WGS 84	441	441
QCAZ 39236	VH1044	Strabomantidae	Pristimantis	lanthanites		ND	ND		Galo Díaz, Yadira Mera, Fernando Ayala	08/10/2008	hoja A 20 cm del suelo.	Ecuador	Pastaza	Desconocido	Desconocido	Campamento K10, Campo Villano, Bloque 10-Agip Oil	Alrededores de Villano, campamento petrolero de AGIP, K10 Unidad 2	Indeterminada	Desconocido			-1.47445	-77.5353				WGS 84	442	442
QCAZ 51071	SC37086	Strabomantidae	Pristimantis	lanthanites		ND	ND		Eduardo Toral, Ítalo Tapia, Rebecca Tarvin, Daniela Pareja, Daniel Rivadeneira, Teresa Camacho, Francy Mora, Santiago Ron	29/05/2011	Perchando en tronco de árbol en bosque de tierra firme, cantando en el pantano sendero Tinamú	Ecuador	Orellana	Orellana	Alejandro Labaka	Parque Nacional Yasuní, Estación Científica Yasuní PUCE, sendero Tinamou	Ecuador, Orellana, Parque Nacional Yasuní, Estación Científica Yasuní PUCE, datum: WGS 84	Georeferenciación			Se modificó la coordenada acercando el punto al sendero Tinamou	-0.675227	-76.397				WGS 84
QCAZ 52354	SC34562	Strabomantidae	Pristimantis	lanthanites		ND	Desconocido		Teresa Camacho, Daniela Pareja, Eduardo Toral	27/10/2011	Sobre tronco al borde del río	Ecuador	Sucumbíos	Gonzalo Pizarro	Desconocido	Cascada de San Rafael, Hostería El Reventador	Sucumbíos, Cantón Gonzalo Pizarro, Localidad Reventador, alrededores de la Hostería El Reventador (frontera con la Provincia de Napo)	GPS	Desconocido			-0.0991	-77.5914			18S	Desconocido	1516	1642
QCAZ 32060	SC11861	Strabomantidae	Pristimantis	latidiscus		ND	Adulto			24/05/2006	Junto al río a 60cm del suelo	Ecuador	Esmeraldas	Desconocido	Desconocido	Durango	ECUADOR: Esmeraldas: Durango, Información Ecológica: Junto al río a 60cm del suelo	GPS	Desconocido	0.058	Coordenadas tomadas por Francis Mora.	1.04273	-78.6245				Desconocido
QCAZ 65448	SC55962	Strabomantidae	Pristimantis	latidiscus		Desconocido	Desconocido		Eloy Nusirquia, Diego Paucar, Estefany Guerra, Diego Quirola	17/10/2016	En tallo a 1 m del suelo, a 2 m del borde de río.	Ecuador	Esmeraldas	Eloy Alfaro	Telembí	Reserva Tesoro Escondido. Río Camarón	Ecuador. Provincia: Esmeraldas. Catón: Eloy Alfaro. Parroquia: Telembí. Localidad: Reserva Tesoro Escondido. Río Camarón. Coordenadas: 0,54392; -79,13969; 247m.	GPS	Desconocido			0.54392	-79.1397				WGS 84	247	247
QCAZ 65488	SC56127	Strabomantidae	Pristimantis	latidiscus		Desconocido	Desconocido		Eloy Nusirquia, Diego Paucar, Estefany Guerra, Diego Quirola	20/10/2016	Sobre hoja a 3,5 m del suelo,en bosque.	Ecuador	Esmeraldas	Eloy Alfaro	Telembí	Reserva Tesoro Escondido. "Cordillera" a lo largo de ceja de montaña	Ecuador. Provincia: Esmeraldas. Catón: Eloy Alfaro. Parroquia: Telembí. Localidad: Reserva Tesoro Escondido. "Cordillera" a lo largo de ceja de montaña. Coordenadas: 0,53509; -79,15193; 461m.	GPS	Desconocido			0.53509	-79.1519				WGS 84	461	461
QCAZ 65508	SC56282	Strabomantidae	Pristimantis	latidiscus		Desconocido	Desconocido		Eloy Nusirquia, Diego Paucar, Estefany Guerra, Diego Quirola	24/10/2016	Sobre hoja a 90 cm del suelo.	Ecuador	Esmeraldas	Eloy Alfaro	Telembí	Reserva Tesoro Escondido. Alrededor de campamento, sendero "A", hasta cima de la montaña	Ecuador. Provincia: Esmeraldas. Catón: Eloy Alfaro. Parroquia: Telembí. Localidad: Reserva Tesoro Escondido. Alrededor de campamento, sendero "A", hasta cima de la montaña. Coordenadas: 0,49611; -79,13676; 625m.	GPS	Desconocido			0.49611	-79.1368				WGS 84	625	625
QCAZ 65512	SC56068	Strabomantidae	Pristimantis	rosadoi		Desconocido	Desconocido		Eloy Nusirquia, Diego Paucar, Estefany Guerra, Diego Quirola	19/10/2016	Sobre hoja a 1,2 m, ladera de bosque.	Ecuador	Esmeraldas	Eloy Alfaro	Telembí	Reserva Tesoro Escondido. Recorrido por sendero "A" en bosque desde puente del río Gualpí hasta casa de la Reserva	Ecuador. Provincia: Esmeraldas. Catón: Eloy Alfaro. Parroquia: Telembí. Localidad: Reserva Tesoro Escondido. Recorrido por sendero "A" en bosque desde puente del río Gualpí hasta casa de la Reserva. Coordenadas: 0,53423; -79,14355; 300m.	GPS	Desconocido			0.53423	-79.1436				WGS 84	300	300
QCAZ 65514	SC56117	Strabomantidae	Pristimantis	rosadoi		Macho	Adulto		Eloy Nusirquia, Diego Paucar, Estefany Guerra, Diego Quirola	20/10/2016	Sobre hoja a 80 cm del suelo, en bosque. En amplexus con SC 56118.	Ecuador	Esmeraldas	Eloy Alfaro	Telembí	Reserva Tesoro Escondido. "Cordillera" a lo largo de ceja de montaña	Ecuador. Provincia: Esmeraldas. Catón: Eloy Alfaro. Parroquia: Telembí. Localidad: Reserva Tesoro Escondido. "Cordillera" a lo largo de ceja de montaña. Coordenadas: 0,53679; -79,14558; 421m.	GPS	Desconocido			0.53679	-79.1456				WGS 84	421	421
QCAZ 65515	SC56118	Strabomantidae	Pristimantis	rosadoi		Hembra	Adulto		Eloy Nusirquia, Diego Paucar, Estefany Guerra, Diego Quirola	20/10/2016	Sobre hoja a 80 cm del suelo, en bosque. En amplexus con SC 56117.	Ecuador	Esmeraldas	Eloy Alfaro	Telembí	Reserva Tesoro Escondido. "Cordillera" a lo largo de ceja de montaña	Ecuador. Provincia: Esmeraldas. Catón: Eloy Alfaro. Parroquia: Telembí. Localidad: Reserva Tesoro Escondido. "Cordillera" a lo largo de ceja de montaña. Coordenadas: 0,53679; -79,14558; 421m.	GPS	Desconocido			0.53679	-79.1456				WGS 84	421	421
QCAZ 26551	SC10570	Strabomantidae	Pristimantis	rubicundus		ND	ND		Elicio Tapia	07/10/2003		Ecuador	Morona Santiago	Desconocido	Desconocido	General Leonidas Plaza Gutiérrez, 6,6 km norte de Limón Distancia medida desde el parque central de Limón y por la vía Limón-Macas	ECUADOR: Morona Santiago: General Leonidas Plaza Gutiérrez, 6,6Km Norte de Limón vía Limón -Macas. Distancia media desde el parque central de Limón. Altitud: 1013msnm - Latitud: -2,9266499999999999737 Longitud: -78,40700999999999965	Indeterminada	Desconocido			-2.92665	-78.407				Desconocido	1013	1013
QCAZ 29423		Strabomantidae	Pristimantis	rubicundus		ND	ND		David Salazar, Luis Coloma, Ítalo Tapia	21/05/2005	Hanna: pH: 7,73 Temp.: 21,8ºC	Ecuador	Pastaza	Pastaza	Teniente Hugo Ortiz	Finca km 6 vía San Ramón-El Triunfo, pueblo más cercano Colonia Mariscal Sucre, 2 m río Pucayaku	ECUADOR: Pastaza: Parroquia Teniente Hugo Ortiz. Finca km 6 vía San Ramón-El Triunfo. Cooperativa La Mariscal Sucre. 2 m río Pucayaku Altitud: 957msnm - Información Ecológica: Hanna: pH: 7,73 Temp.: 21,8ºC	Indeterminada	Desconocido		Coordenadas tomadas de la Base de Datos del Museo QCAZ.	-1.35509	-77.8645				Desconocido	957	957
QCAZ 41836	SC21309	Strabomantidae	Pristimantis	rubicundus		ND	ND		María José Endara	01/12/2007	Sobre hoja de planta herbaceae a 15 cm del suelo a 55 m río arriba del puente	Ecuador	Morona Santiago	Desconocido	Desconocido	Gral Leonidas Plaza Gutiérrez (Limón)		Georeferenciación	Georeferenciación en carta topográfica. Escala 1:50.000	0.207		-2.967	-78.433				WGS 84
QCAZ 41930	SC17557	Strabomantidae	Pristimantis	rubicundus		ND	ND		Elicio Tapia	14/11/2008	A 57 m sobre hoja de Cyclanthaceae a 90 cm del suelo	Ecuador	Morona Santiago	Desconocido	Desconocido	Gral Leonidas Plaza Gutiérrez (Limón), Napinaza, Río arriba	ECUADOR: Morona Santiago: Gral. Leonidas Plaza Gutiérrez (Limón), Río Napinaza	Georeferenciación	Georeferenciación en carta topográfica. Escala 1:50.000	0.052	Se georeferenció en el cruce del Río Napinaza con la carretera.	-2.923	-78.408				WGS 84
QCAZ 41943	SC17595	Strabomantidae	Pristimantis	rubicundus		ND	ND		Diego Acosta	17/01/2008	Metro 222 río arriba, perchando sobre rama a 80 cm del suelo	Ecuador	Morona Santiago	Desconocido	Desconocido	Gral Leonidas Plaza Gutiérrez (Limón), Río Napinaza	ECUADOR: Morona Santiago: Gral. Leonidas Plaza Gutiérrez (Limón), Río Napinaza	Georeferenciación	Georeferenciación en carta topográfica. Escala 1:50.000	0.052	Se georeferenció en el cruce del Río Napinaza con la carretera.	-2.923	-78.408				WGS 84
QCAZ 52508	SC35246	Strabomantidae	Pristimantis	rubicundus		Desconocido	Desconocido		Diego Paucar, Yerka Sagredo, Juan Pablo Reyes, Fausto Recalde, Luis Recalde, Santiago Recalde	20/01/2012	En hoja a 60 cm del suelo	Ecuador	Tungurahua	Baños	Río Negro	Reserva Río Zuñac	Reserva Río Zuñac, Finca Fausto Recalde, Sendero Camino de los 7 Machos	Desconocido	Desconocido			-1.37513	-78.1636				WGS 84	1532	1532
QCAZ 58852	SC48015	Strabomantidae	Pristimantis	rubicundus		Desconocido	Desconocido		Francy Mora, Juan Carlos Sánchez, Andrea Correa	15/01/2015	Posada en una hoja a 70cm al borde del sendero.	Ecuador	Morona Santiago	Morona	Sinaí	Parque Nacional Sangay, Sardinayacu, Refugio 1	Provincia Morona Santiago, Cantón Morona, Parroquia Sinai, Localidad Laguna de Sardinayacu, Refugio 1.	GPS	Desconocido			-2.0983	-78.1555				WGS 84	1406	1406
QCAZ 58932	SC48206	Strabomantidae	Pristimantis	rubicundus		Desconocido	Desconocido		David Velalcázar,Javier Pinto, Francy Mora, Darwin Nuñez, Juan Carlos Sanchez, Andrea Correa	26/01/2015	En una hoja a 150cm	Ecuador	Morona Santiago	Morona	Sinaí	Parque Nacional Sangay, Sardinayacu, sendero hacia el Río Volcán desde Refugio 1	Provincia Morona Santiago, Cantón Morona, Parroquia Sinai, Localidad Sendero hacia el rio Volcán, Inicial: S2.10431, W78.15427; Finales S2.10309, W 78.15475	GPS	Desconocido			-2.0928	-78.1688				WGS 84	1475	1475
QCAZ 58933	SC48216	Strabomantidae	Pristimantis	rubicundus		Desconocido	Desconocido		David Velalcázar,Javier Pinto, Francy Mora, Darwin Nuñez, Juan Carlos Sanchez, Andrea Correa	26/01/2015	En una hoja a 160cm del suelo, bosque de tierra firme	Ecuador	Morona Santiago	Morona	Sinaí	Parque Nacional Sangay, Sardinayacu, 1.6 km O de Refugio 1 camino al Refugio 2	Provincia Morona Santiago, Cantón Morona, Parroquia Sinai, Localidad Quebrada del sendero que va hacia el refugio 3. inicial S2.09849 W78.15576; S 2.09280, W78.16876 alt 1475	GPS	Desconocido			-2.0928	-78.1688				WGS 84	1475	1475
QCAZ 58964	SC48163	Strabomantidae	Pristimantis	rubicundus		Desconocido	Desconocido		David Velalcázar,Javier Pinto, Francy Mora, Darwin Nuñez, Juan Carlos Sanchez, Andrea Correa	24/01/2015	En riachuelo perchando en una rama a 100cm de la superficie del agua	Ecuador	Morona Santiago	Morona	Sinaí	Parque Nacional Sangay, Sardinayacu, barranco del Río Volcán	Provincia Morona Santiago, Cantón Morona, Parroquia Sinai, Localidad Barranco del río volcan, 1337m.	GPS	Desconocido			-2.10093	-78.1565				WGS 84	1337	1337
QCAZ 65582	SC56201	Strabomantidae	Pristimantis	tenebrionis		Desconocido	Adulto		Eloy Nusirquia, Diego Paucar, Estefany Guerra, Diego Quirola	24/10/2016	Sobre hoja a 50 cm del suelo.	Ecuador	Esmeraldas	Eloy Alfaro	Telembí	Reserva Tesoro Escondido. Alrededor de campamento, sendero "A", hasta cima de la montaña	Ecuador. Provincia: Esmeraldas. Catón: Eloy Alfaro. Parroquia: Telembí. Localidad: Reserva Tesoro Escondido. Alrededor de campamento, sendero "A", hasta cima de la montaña. Coordenadas: 0,49372; -79,13599; 673m.	GPS	Desconocido			0.49372	-79.136				WGS 84	673	673
QCAZ 44621	SC25415	Strabomantidae	Pristimantis	variabilis		ND	ND		Santiago Ron, Eduardo Toral, Ítalo Tapia	07/08/2009		Ecuador	Orellana	Aguarico	Santa María de Huiririma	Comunidad Santa María de Huiririma, margen S del Río Napo	Ecuador, Prov. Orellana,Río Napo, Huiririma, Banco sur, S0,71163, W75,62395, 194 m	Indeterminada			Coordenadas y altitud verificadas en Google Earth Pro, las coordenadas están acorde a lo que dice en la localidad Verbatim. Por Yerka Sagredo 05/10/2017.	-0.71163	-75.6239				WGS 84	194	194
QCAZ 52375	SC36462	Strabomantidae	Pristimantis	variabilis		Desconocido	Adulto			27/11/2011	Área intervenida cacaotal, hojarasca, noche	Ecuador	Orellana	Francisco de Orellana	Nuevo Paraíso	Pozo Coca 13	Pozo Coca 13	Desconocido	Desconocido			-0.40776	-77.0509			18S	WGS 84	261	261
QCAZ 11685	CQG1125	Strabomantidae	Pristimantis	w-nigrum		ND	ND			20/02/1998		Ecuador	Cotopaxi	Sigchos	San Francisco de las Pampas	Naranjito, Bosque Integral Otonga (BIO)	ECUADOR: Cotopaxi: Naranjito, Bosque Integral Otonga (BIO) Altitud: 1900msnm - Latitud: -,67563888888888889994 Longitud: -76,397083333333299038	Coordenadas Modificadas	Desconocido		Coordenada original se ubicaba en la región Amazónica. Georeferenciación base a coordenada de localidad "Naranjito, Bosque Integral Otonga (BIO)". Coo	-0.419443	-79.0033				WGS 84	1900	1900
QCAZ 41818	SC24343	Strabomantidae	Pristimantis	w-nigrum		ND	ND		Juan Fernando Dueñas, Carlos Castro	21/09/2008	Bosque montano bajo colindante con terrenos agrícolas, mayormente terrenos desmontados por pastoreo de ganado bovino	Ecuador	Carchi	Desconocido	Desconocido	Cañón de Morán, entre Comunidad Morán y Comunidad La Cortadera	Cañón de Morán, entre Comunidad Morán (N00,77467;W78,1039) y Comunidad La Cortadera (N00,79446; W78,06679) (2452m)	GPS	Desconocido			0.77467	-78.1039				Desconocido	2452	2664	Sitio final N00,79446, W78,06679
QCAZ 45200	SC29072	Strabomantidae	Pristimantis	w-nigrum		Macho	ND		Juan Carlos Morocho	24/08/2009	Colectado en pastizal sobre tronco de 30 cm cubierto de ramas verdes	Ecuador	Azuay	Cuenca	Chaucha	San Antonio, finca del Sr Morocho, esta a 1 hora y media (4 km ) de la carretera subiendo a la cordillera por camino de herradura, limita con la herradura, limita con la Reserva Cajas	Provincia: Azuay, Cantón: Cuenca, Parroquia: Chaucha, Sector: San Antonio, finca del Sr. Morocho, esta a 1 hora y media (4 km) de la carretera subiendo a la cordillera por camino de herradura, limita con la herradura, limita con la Reserva Cajas, Coordenadas: S02,88348º, W79,41025º, 2099 msnm	Indeterminada	Desconocido		Se encuentra a 4,5 km NE de Q. San Antonio.	-2.86121	-79.3787				Desconocido	2900	2900
QCAZ 46256	SC29816	Strabomantidae	Pristimantis	w-nigrum		ND	ND		Fernando Núñez	17/11/2009	Colectado entre hojarasca de un desmonte	Ecuador	Napo	Tena	Desconocido	Vía Salcedo-Tena km 60, donde termina la carretera siguiendo 12 km río abajo, propiedad del Sr. Luis Fuentes	Provincia: Napo, Cantón: Tena, Vía Salcedo-Tena km 60, desde donde termina la carretera se sigue el camino a lo largo del río hacia abajo 12 km más o menos, propiedad del señor Luis Fuentes, coordenadas: S 01,00905º, W 078,18826º, altura: 2095	Indeterminada	Desconocido			-1.00905	-78.1883				Desconocido	2095	2095
QCAZ 52365	SC36977	Strabomantidae	Pristimantis	w-nigrum		Desconocido	Desconocido		Paulina Romero	11/11/2011	En hierba, junto a la casa de la estación	Ecuador	Cotopaxi	Sigchos	San Francisco de las Pampas	Naranjito, Bosque Integral Otonga (BIO)	ECUADOR: Cotopaxi: Bosque Integral Otonga (BIO) (San Francisco de las Pampas).	Georeferenciación	Georeferenciación en Shapefile IGM. Escala 1:250.000			-0.418333	-79.0017				Desconocido
